# Supplementary material for: Phenotypic Changes on Mycobacterium Tuberculosis-Specific CD4 T Cells as Surrogate Markers for Tuberculosis Treatment Efficacy
Source: Front Immunol. 2018 Sep 28;9:2247. doi: 10.3389/fimmu.2018.02247 (PMC6172348; doi:10.3389/fimmu.2018.02247)
Supplement: Supplementary file 1 [file Table_1.XLSX]

## Sheet: Figure 1A-B
		CD38pos (% of IFNy+)							HLA-DRpos (% of IFNy+)
	Subject ID	Duration of treatment (weeks)						Subject ID	Duration of treatment (weeks)
		0	9	12					0	9	12
	104	71	12.5	7.57				104	60.7	20.5	17
	105	91.5		82.5				105	49.3		40.5
	106	73.1		50.3				106	36.5		40.7
	108	83.2	44.8	36.4				108	38	9.55	9.49
	109	50.7	14.4	9.17				109	44.9	7.75	2.91
	110	65.2	34.5	10.3				110	52.2	34.5	22.4
	114	81.8	77.1	58.3				114	51.3	44.9	33.6
	115	72.6	27.7	17.2				115	53.2	25.2	20.4
	116	73.8	84.9	66.8				116	54.1	43	33.2
	118	50.6	35.8	28.5				118	39.7	14.7	17.2
	126	54.3	39	31.9				126	31	30.3	24.2
	128	77	27	21.4				128	52.5	22.3	15
	132	57.2	28.3	37.2				132	54	30.5	26.3
	133	44.4	50.6	21.9				133	44.4	41.6	11.8
	134	49	33.7	23.7				134	43.6	33.9	17.6
	141	73.5	51	40.3				141	57.8	42.6	42.8
	142	80.3	42.2	40.2				142	55.9	36.3	43.8
	147	54.8	68.3	63.6				147	26.5	50.4	44.9
	151	58.1	19	12.9				151	44.7	24.1	20.2
	152	71.5	33	28.4				152	44.4	22.6	24.5
	153	34.2	10.3	8.4				153	17.1	12.7	14.1
	156	55.4	24.9	35				156	28.8	27.6	26.6
	158	67.5	40.8	36				158	36.1	29.1	38.3
	159	54.3	42.9	26.3				159	46.5	50.7	51.1
	163	50.8	26	12.7				163	38.3	38	19.1
	167	82.7	71.8	61.5				167	82.1	60.8	55.8
	168	94.6	32.6	22.6				168	59.1	15.5	4.36
	503	82	46.7	74.5				503	86.2	68.1	76.6
	504	73.6	17.8	22.2				504	52.8	8.89	35.6
	505	81.5	44.5	46.3				505	90.7	65.7	48.8
	515	71.8	54.5	60.9				515	71.8	56.8	71.7
	524	61		61.3				524	40.7		64.5

## Sheet: Figure 1C-D
		CD38pos (% of CD4)								HLA-DRpos (% of CD4)
	Subject ID	Duration of treatment (weeks)							Subject ID	Duration of treatment (weeks)
		0	9	12						0	9	12
	104	34.8	24.2	30.5					104	5.77	5.32	3.11
	105	75		69.7					105	2.64		1.96
	106	72.8		63					106	4.44		3.43
	108	57.8	33.4	37.1					108	2.57	3.64	1.96
	109	41.7	36.1	22.8					109	1.72	1.03	2.54
	110	66.2	62.9	60.8					110	2.41	2.58	1.2
	114	59	64.6	56.9					114	2.69	12.3	9.68
	115	58.3	54.7	55.9					115	2.58	3.79	1.62
	116	28.7	41.8	55.1					116	1.85	3.85	4.24
	118	55.1	47.5	48.3					118	2.19	1.76	1.73
	126	48.6	55.7	62.7					126	7.82	3.14	2.29
	128	65.1	61.5	56.1					128	4.9	1.56	1.75
	132	36.6	39.2	41					132	5.52	3.97	3.82
	133	53.2	58.7	52.5					133	2.99	3.2	2.82
	134	30	32.6	32.8					134	3.29	4.37	4.77
	141	62.5	49.1	53.8					141	3.01	4.55	3.9
	142	76.5	73.4	74.3					142	2.12	2.43	2.85
	147	59.6	52.8	58.7					147	3.03	3.77	5.74
	151	69.2	67.1	68.9					151	4.19	2.28	3.52
	152	50.6	49	55.8					152	2.71	2.19	2.38
	153	58.4	39.4	43					153	3.14	3.24	2.32
	156	52.9	38.6	43.2					156	3.03	4.97	3.66
	158	55.7	42.4	43.9					158	2.62	4.48	3.54
	159	42.9	38.1	39.2					159	4.66	4.31	4.65
	163	18.2	18.4	17.3					163	7.18	4.46	7.01
	167	74.4	70.4	72.1					167	3.88	3.38	3.76
	168	67.9	62.1	60.1					168	3.21	1.86	1.63
	503	58.4	69.3	75.9					503	14.3	8.31	11.8
	504	36.3	39.2	35.4					504	7.29	3.01	6.85
	505	31.8	41.6	34.3					505	19.2	4.97	18.5
	515	19.5	21.4	22.6					515	10.5	12.1	18.6
	524	38.8	42.2	11.8					524	5.47	8.41	9.14

## Sheet: Figure 1E-F
		Slopes between baseline and week 9
		CD38pos		HLA-DRpos
	Subject ID	% of CD4	% of IFNy	% of CD4	% of IFNy
	104	-1.325	-7.313	-0.05625	-5.025
	108	-3.05	-4.8	0.1338	-3.556
	109	-0.7	-4.538	-0.08625	-4.644
	110	-0.4125	-3.838	0.02125	-2.213
	114	0.7	-0.5875	1.201	-0.8
	115	-0.45	-5.613	0.1513	-3.5
	116	1.638	1.388	0.25	-1.388
	118	-0.95	-1.85	-0.05375	-3.125
	126	0.8875	-1.913	-0.585	-0.0875
	128	-0.45	-6.25	-0.4175	-3.775
	132	0.325	-3.613	-0.1938	-2.938
	133	0.6875	0.775	0.02625	-0.35
	134	0.325	-1.913	0.135	-1.213
	141	-1.675	-2.813	0.1925	-1.9
	142	-0.3875	-4.763	0.03875	-2.45
	147	-0.85	1.688	0.0925	2.988
	151	-0.2625	-4.888	-0.2388	-2.575
	152	-0.2	-4.813	-0.065	-2.725
	153	-2.375	-2.988	0.0125	-0.55
	156	-1.788	-3.813	0.2425	-0.15
	158	-1.663	-3.338	0.2325	-0.875
	159	-0.6	-1.425	-0.04375	0.525
	163	0.025	-3.1	-0.34	-0.0375
	167	-0.5	-1.362	-0.0625	-2.663
	168	-0.725	-7.75	-0.1688	-5.45
	503	1.363	-4.413	-0.7488	-2.263
	504	0.3625	-6.975	-0.535	-5.489
	505	1.225	-4.625	-1.779	-3.125
	515	0.2375	-2.163	0.2	-1.875
